# Supplementary material for: Bio-inspired untethered fully soft robots in liquid actuated by induced energy gradients
Source: Natl Sci Rev. 2019 Jul 11;6(5):970–81. doi: 10.1093/nsr/nwz083 (PMC8291417; doi:10.1093/nsr/nwz083)
Supplement: nwz083_Supplemental_Files [file nwz083_supplemental_files.zip]

Archive with 7 entries (7 files):
- SUPPLEMENTARY_MATERIALS.pdf
- SV1_Swarm.mp4
- SV2_Ionic.mp4
- SV3_Maneuver.mp4
- SV4_Targeting.mp4
- SV5_Noise.mp4
- SV6_IR.mp4
